# Supplementary material for: Multiwalled Carbon Nanotubes Induce Fibrosis and Telomere Length Alterations
Source: Int J Mol Sci. 2022 May 26;23(11):6005. doi: 10.3390/ijms23116005 (PMC9181372; doi:10.3390/ijms23116005)
Supplement: Supplementary file 1 [file ijms-23-06005-s001.zip]

Archive with 1 entries (1 files):
- ijms-1744280-supplementary.pdf
